# Supplementary material for: Discrete Correlation Summation Clustering Reveals Differential Regulation of Liver Metabolism by Thrombospondin-1 in Low-Fat and High-Fat Diet-Fed Mice
Source: Metabolites. 2022 Oct 28;12(11):1036. doi: 10.3390/metabo12111036 (PMC9697255; doi:10.3390/metabo12111036)
Supplement: Supplementary file 1 [file metabolites-12-01036-s001.zip]

Archive with 1 entries (1 files):
- metabolites-1892940-supplementary.pdf
